# Supplementary material for: A clinical method for estimating the modulus of elasticity of the human cornea in vivo
Source: PLoS One. 2020 Jan 8;15(1):e0224824. doi: 10.1371/journal.pone.0224824 (PMC6948750; doi:10.1371/journal.pone.0224824)
Supplement: S1 Dataset — (XLSX) [file pone.0224824.s001.xlsx]

## Sheet: Sheet1
Avg K OD	Avg K OS	Avg Thickness OD	Avg Thickness OS	Avg GAT OD	Avg GAT OS	Avg DCT OD	Avg DCT OS	Calc IOPT, mmHg OD	Calc IOPT, mmHg OS	Eiopg, MPa OD	Eiopg, MPa OS	Ecalc, MPa, OD	E calc, MPa, OS	kEiopg N/mm OD	kEiopg N/mm OS	k Ecalc OD N/mm	k Ecalc N/mm OS	OS CCT (microns)	IOPG error due to E OS	IOPG error due to E CCCT OS
7.38	7.36	0.483	0.491	10.67	15.67	17.07	17.2	12.47	17.86	0.25	0.35	0.14	0.37	0.119	0.173	0.068	0.182	450	5.5	-4.2
7.37	7.24	0.518	0.514	11.67	14.67	14.87	14.1	12.3	15.47	0.24	0.31	0.19	0.33	0.126	0.157	0.098	0.17	500	2.8	-2.2
7.8	7.82	0.571	0.587	16.67	22	19.1	18.53	15.57	19.74	0.31	0.39	0.23	0.42	0.175	0.229	0.131	0.247	550	0	0
7.66	7.65	0.5	0.503	16.33	13.67	15.47	13.43	18.4	15.26	0.36	0.3	0.43	0.35	0.181	0.151	0.215	0.176	600	-2.8	2.3
7.52	7.49	0.577	0.597	17.67	19	16.87	17.7	15.98	16.28	0.32	0.32	0.3	0.3	0.182	0.192	0.173	0.179	650	-5.5	4.7
7.7	7.71	0.533	0.541	18.33	15.67	16.9	17.8	18.83	15.77	0.37	0.31	0.42	0.26	0.198	0.168	0.224	0.141
7.8	7.82	0.566	0.569	15.33	11.67	16.67	16.4	14.51	10.97	0.29	0.22	0.24	0.09	0.162	0.123	0.136	0.051
8.21	8.2	0.494	0.487	12.33	11.67	13.23	13	14.36	13.88	0.28	0.27	0.32	0.3	0.14	0.133	0.158	0.146
7.45	7.46	0.533	0.53	11	12.67	14.67	14.53	11.14	12.96	0.22	0.26	0.15	0.22	0.117	0.136	0.08	0.117
7.41	7.4	0.495	0.505	19.67	19	24.4	23.13	22.19	20.83	0.44	0.41	0.39	0.34	0.217	0.207	0.193	0.172
7.9	7.85	0.558	0.554	19.33	22	22.67	23.9	18.79	21.53	0.37	0.42	0.28	0.37	0.207	0.235	0.156	0.205
8.2	8.2	0.579	0.597	16	15.33	15.5	17.37	14.89	13.67	0.29	0.27	0.28	0.18	0.17	0.161	0.162	0.107
7.14	7.72	0.54	0.545	16	14	17	16.03	15.56	13.96	0.31	0.28	0.28	0.23	0.166	0.15	0.151	0.125
8.06	7.73	0.639	0.642	13.33	12.67	16.37	17	10.7	9.91	0.21	0.2	0.09	0.06	0.135	0.125	0.058	0.039
7.66	7.66	0.537	0.526	14.67	16.33	20.7	18.77	14.87	17.1	0.29	0.34	0.16	0.3	0.158	0.177	0.086	0.158
7.64	7.65	0.536	0.539	18.67	13.67	16.9	13.8	18.96	13.8	0.37	0.27	0.42	0.27	0.201	0.147	0.225	0.145
8.17	8.16	0.51	0.51	13.33	11.67	11.6	10.27	14.86	13	0.29	0.26	0.39	0.34	0.15	0.131	0.199	0.173
7.33	7.49	0.561	0.546	17	16.67	19.03	21.5	15.86	16.33	0.31	0.32	0.25	0.22	0.175	0.176	0.14	0.12
7.54	7.54	0.522	0.52	16.33	16.33	16.73	17.97	17.17	17.25	0.34	0.34	0.35	0.32	0.177	0.177	0.183	0.167
7.69	7.75	0.53	0.53	18	19.33	17.63	17.07	18.67	20.1	0.37	0.4	0.39	0.45	0.195	0.21	0.207	0.238
7.84	7.74	0.499	0.507	21.67	18.67	20.27	19.73	24.63	20.67	0.49	0.41	0.6	0.43	0.243	0.207	0.299	0.218
7.49	7.44	0.511	0.508	14.67	13.67	15.73	15.07	15.85	14.88	0.31	0.29	0.32	0.29	0.16	0.149	0.164	0.147
7.77	7.81	0.514	0.515	15	15.33	15.3	14.27	16.29	16.64	0.32	0.33	0.35	0.37	0.165	0.169	0.18	0.191
7.72	7.72	0.544	0.541	16.67	14.67	16.63	15.53	16.64	14.78	0.33	0.29	0.33	0.27	0.179	0.158	0.18	0.146
7.58	7.62	0.595	0.611	12	12	17.13	19.93	10.41	10.02	0.21	0.2	0.07	0.01	0.122	0.121	0.042	0.006
7.38	7.42	0.556	0.564	17.33	20	21.07	18.53	16.44	18.6	0.32	0.37	0.23	0.37	0.18	0.207	0.128	0.209
7.47	7.46	0.546	0.551	12.33	10.67	13.5	14.03	12.08	10.3	0.24	0.2	0.21	0.13	0.13	0.112	0.115	0.072
8.26	8.31	0.576	0.574	10.33	10	13.07	12.1	9.73	9.46	0.19	0.19	0.1	0.12	0.111	0.107	0.058	0.069
8.08	7.99	0.558	0.558	17.33	16.67	19.63	18.07	16.95	16.25	0.33	0.32	0.27	0.28	0.187	0.179	0.151	0.156
7.6	7.78	0.57	0.576	19	18	18.93	16.63	17.6	16.58	0.35	0.33	0.32	0.33	0.198	0.189	0.182	0.19
8.16	8.15	0.609	0.608	11.33	13	15.03	15.47	9.81	11.26	0.19	0.22	0.07	0.12	0.118	0.135	0.043	0.073
7.92	7.88	0.574	0.57	13.67	14.33	14.5	15.4	12.74	13.49	0.25	0.27	0.21	0.22	0.144	0.152	0.121	0.125
8.26	8.22	0.523	0.528	9.67	8.33	12.4	12.6	10.42	8.86	0.21	0.17	0.15	0.07	0.108	0.092	0.078	0.037
7.78	7.77	0.61	0.606	19	15.67	16.93	17.43	16.09	13.4	0.32	0.26	0.3	0.18	0.194	0.16	0.183	0.109
7.56	7.54	0.502	0.513	16.33	18	20.83	18.7	18.19	19.4	0.36	0.38	0.3	0.4	0.18	0.196	0.151	0.205
7.68	7.67	0.553	0.554	16	16.33	16.07	15.77	15.58	15.85	0.31	0.31	0.3	0.31	0.17	0.173	0.166	0.172
7.39	7.41	0.545	0.545	11	13.67	16.03	15.47	10.76	13.39	0.21	0.26	0.15	0.22	0.116	0.144	0.082	0.12
8.45	8.32	0.592	0.586	16.67	17.33	15.7	16.17	15.17	16	0.3	0.31	0.28	0.31	0.177	0.184	0.166	0.182
7.97	7.91	0.551	0.558	13.67	13.33	20.03	20.4	13.54	12.94	0.27	0.26	0.1	0.08	0.147	0.143	0.055	0.045
7.81	7.41	0.55	0.559	16.67	17.33	15.43	13.73	16.44	16.35	0.32	0.32	0.35	0.37	0.179	0.18	0.193	0.207
7.56	7.55	0.515	0.508	11	11	14.57	16.57	11.8	12.04	0.23	0.24	0.17	0.13	0.12	0.121	0.088	0.066
8.09	8.07	0.611	0.605	12.67	14.67	20.43	20.2	10.88	12.77	0.21	0.25	-0.1	0.08	0.131	0.152	-0.061	0.048
8.07	8.03	0.546	0.557	11	11.67	16.43	13.43	11.2	11.6	0.29	0.22	0.08	0.17	0.159	0.123	0.044	0.095
7.44	7.46	0.586	0.557	15	12.33	14.83	18.1	24.19	11.71	0.48	0.23	0.23	0.1	0.28	0.129	0.135	0.056
7.5	7.5	0.555	0.54	12	12	14.4	13.33	11.5	11.97	0.23	0.24	0.17	0.21	0.126	0.128	0.094	0.113
7.96	7.89	0.561	0.579	14	12.33	16.03	14.3	13.53	11.35	0.27	0.22	0.21	0.16	0.15	0.13	0.118	0.093
7.97	7.99	0.561	0.578	17.67	17.67	19.43	15.77	17.07	16.36	0.34	0.32	0.36	0.34	0.189	0.187	0.202	0.197
7.51	7.5	0.511	0.517	18	17	18.33	16.5	19.49	18.08	0.38	0.36	0.41	0.39	0.197	0.185	0.21	0.202
7.76	7.83	0.533	0.531	16.67	17	15.33	15.8	17.18	17.67	0.34	0.35	0.38	0.39	0.181	0.185	0.203	0.207
7.63	7.63	0.508	0.523	20	21	18.23	16.27	21.95	22.13	0.43	0.44	0.52	0.57	0.22	0.228	0.264	0.298
7.19	7.74	0.569	0.562	16.33	15.67	19.8	18.03	14.74	14.95	0.29	0.29	0.2	0.23	0.165	0.166	0.114	0.129
7.14	7.14	0.58	0.59	16	17	22.43	20.93	13.95	14.44	0.28	0.29	0.13	0.18	0.16	0.168	0.075	0.106
7.65	7.65	0.547	0.532	14.67	15	15.13	17.47	14.49	15.42	0.29	0.3	0.27	0.27	0.156	0.162	0.148	0.144
7.68	7.65	0.517	0.525	18	17	19.97	18.83	19.34	17.82	0.38	0.35	0.37	0.33	0.197	0.185	0.191	0.173
8.24	8.24	0.538	0.53	10	10	14.6	14.13	10.36	10.57	0.2	0.21	0.08	0.11	0.11	0.111	0.043	0.058
7.84	7.81	0.556	0.564	18.33	16.33	24.1	22.1	17.86	15.55	0.35	0.31	0.21	0.16	0.196	0.173	0.117	0.09
7.55	7.61	0.533	0.527	17	15	16.07	15.43	17.34	15.62	0.34	0.31	0.37	0.31	0.182	0.162	0.197	0.163
7.4	7.39	0.51	0.518	13	11.67	14.1	13.87	14.03	12.31	0.28	0.24	0.28	0.21	0.141	0.126	0.143	0.109
7.46	7.44	0.559	0.558	13	12.33	16.7	15.6	12.28	11.67	0.24	0.23	0.16	0.15	0.136	0.129	0.089	0.084
7.96	7.97	0.564	0.565	20.67	21	20.63	20.13	19.82	20.1	0.39	0.4	0.37	0.4	0.221	0.224	0.209	0.226
7.97	7.9	0.601	0.598	22	19.33	22.2	19.57	19.23	16.98	0.38	0.34	0.31	0.28	0.228	0.2	0.186	0.167
7.63	7.68	0.536	0.539	16	16	19.83	19.1	16.27	16.18	0.32	0.32	0.24	0.25	0.172	0.172	0.129	0.135
8.15	8.12	0.554	0.556	15.33	14.33	18.87	17.43	15.18	14.12	0.3	0.28	0.2	0.19	0.166	0.155	0.111	0.106
7.54	7.58	0.534	0.546	18	18.67	21.83	22.77	18.29	18.4	0.36	0.36	0.28	0.27	0.193	0.198	0.15	0.147
8.37	8.26	0.556	0.561	15	14.67	15.4	16.63	14.89	14.32	0.29	0.28	0.28	0.23	0.163	0.159	0.156	0.129
7.96	7.94	0.569	0.569	15	15.33	17.17	17.53	14.18	14.51	0.28	0.29	0.21	0.21	0.159	0.163	0.12	0.119
7.66	7.71	0.599	0.59	16	15.67	16.13	15.7	13.8	13.88	0.27	0.27	0.23	0.24	0.163	0.162	0.138	0.142
7.95	7.89	0.585	0.574	16	14.33	17.83	16	14.52	13.36	0.29	0.26	0.21	0.2	0.168	0.151	0.123	0.115
7.75	8.01	0.572	0.573	15.33	14.33	16.4	15.77	14.2	13.46	0.28	0.27	0.23	0.21	0.161	0.152	0.132	0.12
7.94	7.92	0.605	0.596	16.33	15	20.6	19.37	14.13	13.24	0.28	0.26	0.13	0.12	0.169	0.156	0.079	0.072
7.86	7.95	0.574	0.573	15	13.33	16.33	15.97	13.94	12.49	0.28	0.25	0.22	0.16	0.158	0.141	0.126	0.092
8.02	8.06	0.471	0.478	13.67	13.33	15.47	17.83	16.94	16.21	0.33	0.32	0.38	0.27	0.158	0.153	0.179	0.129
7.72	7.68	0.588	0.598	13.33	13.33	14.73	16.13	11.89	11.55	0.23	0.23	0.17	0.13	0.138	0.136	0.1	0.078
7.58	7.63	0.578	0.573	18	17	16.53	16.07	16.3	15.65	0.32	0.31	0.32	0.3	0.186	0.177	0.185	0.172
8.24	8.3	0.586	0.582	13	13	16.47	16.23	11.92	12.05	0.24	0.24	0.12	0.13	0.138	0.139	0.07	0.076
7.7	7.74	0.547	0.555	16.33	15.33	16.43	15.23	16.17	14.87	0.32	0.29	0.31	0.29	0.175	0.163	0.17	0.161
7.83	7.87	0.548	0.558	9.33	11.67	14.77	15.5	9.28	11.32	0.18	0.22	0.05	0.12	0.1	0.125	0.027	0.067
7.38	7.42	0.557	0.562	15	16	15.57	17.07	14.18	14.96	0.28	0.3	0.25	0.25	0.156	0.166	0.139	0.141
7.85	7.8	0.526	0.536	12.67	15	16.77	16.93	13.35	15.38	0.26	0.3	0.18	0.27	0.139	0.163	0.095	0.145
8.05	8.1	0.57	0.579	12	13	15.57	14.4	11.38	12.06	0.22	0.24	0.12	0.18	0.128	0.138	0.068	0.104
8.27	8.23	0.519	0.528	15.67	16	19.27	18.9	17.05	17.02	0.34	0.34	0.27	0.28	0.175	0.177	0.14	0.148
7.77	7.68	0.525	0.527	18.67	17.33	18.43	16.53	19.7	18.1	0.39	0.36	0.42	0.39	0.204	0.188	0.22	0.206
7.22	7.17	0.527	0.532	11.67	12	13.97	14.87	11.85	11.98	0.23	0.24	0.19	0.18	0.123	0.126	0.1	0.096
7.62	7.68	0.558	0.556	14.67	15	16.93	16.57	14.03	14.49	0.28	0.29	0.22	0.24	0.155	0.159	0.123	0.133
7.5	7.48	0.544	0.553	15	14	16.87	16.13	14.79	13.47	0.29	0.27	0.25	0.21	0.159	0.147	0.136	0.116
7.64	7.62	0.524	0.532	12.33	12	16.97	17.13	12.96	12.33	0.26	0.24	0.16	0.13	0.134	0.129	0.084	0.069
7.76	7.79	0.555	0.557	13	12.67	18.67	16.43	12.65	12.25	0.25	0.24	0.11	0.15	0.138	0.135	0.061	0.084
7.81	7.75	0.526	0.535	17	17	19.23	19.57	17.92	17.44	0.35	0.34	0.32	0.29	0.186	0.184	0.168	0.155
7.87	7.86	0.592	0.591	15.67	16	17.43	17.77	13.95	14.24	0.28	0.28	0.2	0.2	0.163	0.166	0.118	0.118
7.8	7.73	0.473	0.501	16.33	17.67	21.03	17.2	20.01	19.9	0.39	0.39	0.37	0.46	0.187	0.197	0.175	0.23
7.69	7.68	0.531	0.531	18	17.33	17.57	17.43	18.59	17.89	0.37	0.35	0.39	0.36	0.195	0.188	0.207	0.191
7.57	7.57	0.555	0.553	17	17	17.83	16.9	16.3	16.44	0.32	0.32	0.29	0.31	0.179	0.179	0.161	0.171
7.87	7.92	0.531	0.532	12.33	12	16.4	15.6	12.84	12.48	0.25	0.25	0.16	0.17	0.135	0.131	0.085	0.09
7.47	7.53	0.521	0.541	14.33	15.33	17.03	14.2	15.04	15.28	0.3	0.3	0.25	0.32	0.155	0.163	0.13	0.173
8	7.94	0.521	0.522	18	18	22.6	23.67	19.34	19.26	0.38	0.38	0.3	0.27	0.199	0.198	0.156	0.141
7.89	7.9	0.505	0.501	14.33	14.67	17.9	17.4	16.03	16.62	0.32	0.33	0.27	0.31	0.16	0.164	0.136	0.155
7.62	7.63	0.548	0.555	14.33	14.33	18.07	18.67	14.08	13.85	0.28	0.27	0.19	0.17	0.152	0.152	0.104	0.094
7.58	7.6	0.456	0.461	13.33	15	19.53	19.47	17.05	18.93	0.34	0.37	0.27	0.36	0.154	0.172	0.123	0.166
7.87	7.95	0.621	0.61	12	12.67	16.07	14.8	9.95	10.81	0.2	0.21	0.07	0.13	0.122	0.13	0.043	0.079
7.46	7.47	0.558	0.547	13	13	19.7	17.43	12.32	12.7	0.24	0.25	0.1	0.15	0.136	0.137	0.056	0.082
